# Supplementary material for: Association of High LAT1 Expression with Poor Prognosis and Recurrence in Colorectal Cancer Patients Treated with Oxaliplatin-Based Adjuvant Chemotherapy
Source: Int J Mol Sci. 2023 Jan 30;24(3):2604. doi: 10.3390/ijms24032604 (PMC9916902; doi:10.3390/ijms24032604)
Supplement: Supplementary file 1 [file ijms-24-02604-s001.zip]

Archive with 1 entries (1 files):
- ijms-2082446-supplementary.pdf
